# Supplementary material for: Stakeholder acceptance and attitudes toward dengue prevention: A study on fogging and autocidal traps techniques in Malaysia
Source: PLoS One. 2025 Jul 16;20(7):e0323061. doi: 10.1371/journal.pone.0323061 (PMC12266440; doi:10.1371/journal.pone.0323061)
Supplement: S1 File — (XLSX) [file pone.0323061.s001.xlsx]

## Sheet: stakeholder frequency
			Frequency	Percent	Valid Percent	Cumulative Percent
	Valid	Scientist	212	51.1	51.1	51.1
		Public	203	48.9	48.9	100
		Total	415	100	100

## Sheet: mean score and std dev
1.00-2.99 (low), 3.00-5.00 (moderate), 5.01-7.00 (high)
fogging technique
stakeholder		perceived benefit	perceived risk	Acceptannce
scientist	Mean	5.2	2.3	5.8
	N	212	212	212
	Std. Deviation	1.27	0.76	1.11
public	Mean	5.29	2.17	5.67
	N	203	203	203
	Std. Deviation	1.1	0.67	1.13
autocidal trap technique
stakeholder		perceived benefit	perceived risk	Acceptannce
scientist	Mean	5.41	3.72	5.85
	N	212	212	212
	Std. Deviation	1.13	1.71	1.08
public	Mean	5.37	3.64	5.68
	N	203	203	203
	Std. Deviation	0.93	1.36	0.99

## Sheet: manova analysis
		one way MANOVA (univariate)
	dependent variables			DK.h	DK.e	significance level
		Pillai’s Trace value	F value
fogging	stakeholders	0.031	4.407	3	411	0.005*
autocidal trap		0.02	3.42	3	411	0.017*
Aplikasi	Pembolehubah bersandar	Kesan Utama	Jumlah kuasa dua	D.K	Min kuasa dua	NilaiF	Sig.
Semburan kabut	Tanggapan faedah	Pihak berkepentingan	0.116	1	0.116	0.074	0.785
		Ralat	644.242	413	1.56
		Jumlah	12125.4	415
	Tanggapan risiko	Pihak berkepentingan	1.748	1	1.748	3.395	0.066
		Ralat	212.622	413	0.515
		Jumlah	2294.87	415
	Sokongan	Pihak berkepentingan	1.808	1	1.808	1.445	0.23
		Ralat	516.6	413	1.251
		Jumlah	14167.6	415
Perangkap autocidal	Tanggapan faedah	Pihak berkepentingan	0.67	1	0.67	0.53	0.466
		Ralat	518.6	413	1.26
		Jumlah	12685.6	415
	Tanggapan risiko	Pihak berkepentingan	18.37	1	18.37	7.66	0.006*
		Ralat	990.26	413	2.4
		Jumlah	7182.44	415
	Sokongan	Pihak berkepentingan	3.14	1	3.14	2.9	0.089
		Ralat	446.9	413	1.08
		Jumlah	14260.2	415
